# Supplementary material for: SPARK regulates AGC kinases central to the Toxoplasma gondii asexual cycle
Source: eLife. 2024 Aug 13;13:RP93877. doi: 10.7554/eLife.93877 (PMC11321763; doi:10.7554/eLife.93877)
Supplement: Figure 2—source data 4. — CDPK1, LICOR. [file elife-93877-fig2-data4.zip]

Archive with 1 entries (1 files):
- Figure 2ΓÇösource data 4.tif
